# Supplementary material for: Serological and Molecular Epidemiology of Chikungunya Virus Infection in Vietnam, 2017–2019
Source: Viruses. 2023 Oct 8;15(10):2065. doi: 10.3390/v15102065 (PMC10611313; doi:10.3390/v15102065)
Supplement: Supplementary file 1 [file viruses-15-02065-s001.zip]

Archive with 1 entries (1 files):
- viruses-2630827-supplementary.pdf
